# Supplementary material for: Effect of Comedications and Endotoxins on Mesenchymal Stem Cell Secretomes, Migratory and Immunomodulatory Capacity
Source: J Clin Med. 2019 Apr 11;8(4):497. doi: 10.3390/jcm8040497 (PMC6517980; doi:10.3390/jcm8040497)
Supplement: Supplementary file 1 [file jcm-08-00497-s001.zip]

Archive with 1 entries (1 files):
- jcm-474554-supplementary.docx
